# Supplementary material for: Genome Mining Reveals Rifamycin Biosynthesis in a Taklamakan Desert Actinomycete
Source: Microorganisms. 2025 May 3;13(5):1068. doi: 10.3390/microorganisms13051068 (PMC12114206; doi:10.3390/microorganisms13051068)
Supplement: Supplementary file 1 [file microorganisms-13-01068-s001.zip]

Archive with 1 entries (1 files):
- microorganisms-3585234-supplementary.pdf
